# Supplementary material for: A Structured Low-Intensity Home-Based Walking Program to Improve Physical and Mental Functioning After Hospitalization for Severe COVID-19: A Pragmatic Nonrandomized Controlled Trial
Source: J Clin Med. 2025 Sep 30;14(19):6938. doi: 10.3390/jcm14196938 (PMC12524472; doi:10.3390/jcm14196938)
Supplement: Supplementary file 1 [file jcm-14-06938-s001.zip]

Archive with 1 entries (1 files):
- jcm-3837552-supplementary.pdf
